# Supplementary material for: Quantum Dot-Induced Blue Shift of Surface Plasmon Spectroscopy
Source: Nanomaterials (Basel). 2022 Jun 16;12(12):2076. doi: 10.3390/nano12122076 (PMC9230993; doi:10.3390/nano12122076)
Supplement: Supplementary file 1 [file nanomaterials-12-02076-s001.zip]

Archive with 1 entries (1 files):
- nanomaterials-1750967-supplementary.pdf
